# Supplementary material for: Stress-induced elemental retention in an ectothermic vertebrate
Source: Biol Open. 2025 Oct 2;14(10):bio062237. doi: 10.1242/bio.062237 (PMC7618149; doi:10.1242/bio.062237)
Supplement: Dataset 1. Stress-induced elemental retention in an ectothermic vertebrate [file biolopen-14-062237-Dataset1.xlsx]

## Sheet: Metadata
Title of dataset: Stress-induced elemental retention in an ectothermic vertebrate
Avik Banerjee1, Maria Thaker1
1Centre for Ecological Sciences, Indian Institute of Science, Bengaluru, India
S1_Metabolites_data: The datasheet contains data on lizard morphometrics, stress hormone, circulating glucose, and triglyceride levels.
## Description of the data and file structure
Column 1 consists of the lizard ID (or unique identifier).
Column 2 indicate the sex of the lizard (females or males).
Column 3 indicates the treatment group of the lizard (Control and Stressed treatment groups)
Column 4 indicates when was the metabolites measured (initial represents before treatment, and final represents after treatment)
Column 5 indicates the snout-vent length of lizards measured in mm.
Column 6 indicates the body mass of lizards measured in grams.
Column 7 indicates the circulating glucose levels (mg/dL)
Column 8 indicates baseline corticosterone levels (ng/mL)
Column 9 indicates the circulating triglyceride levels (mg/dL)
S2_Retention_data: The datasheet contains data on total weight ingested and egested by lizards during the experiment phase along with the elemental ingestion, egestion and retention.
## Description of the data and file structure
Column 1 consists of the lizard ID (or unique identifier).
Column 2 indicate the sex of the lizard (females or males).
Column 3 indicates the treatment group of the lizard (Control and Stressed treatment groups)
Column 4 and 5 indicates the total weight of food ingested (Wgt_ingest, in mg) and the total weight of faecal egested (Wgt_egest, in mg) during the experimental phase respectively.
Column 6 and 7 indicates the nitrogen (N_ingest, in mg) and carbon (C_ingest, in mg) content of the ingested food during the experimental phase respectively.
Column 8 and 9 indicates the nitrogen (N_egest, in mg) and carbon (C_egest, in mg) content of the egested faeces during the experimental phase respectively.
Column 10 and 11 indicates the retention efficiency (proportion) of nitrogen (N_retent) and carbon (C_retent) during the experimental phase respectively.
Column 12 indicates the total number of mealworms (count) ingested during the experiment phase.
Column 13 and 14 indicates the weight of the faecal part (FecalExp_FP, in mg) and urate part (FecalExp_UP, in mg) respectively of all faecal samples eliminated by lizards during the experiment phase.
Column 15 indicates the difference in body mass, i.e., final mass (after treatment) - initial mass (before treatment) (in g) for lizards.

## Sheet: S1_Metabolites_data
Stress-induced elemental retention in an ectothermic vertebrate
Avik Banerjee1, Maria Thaker1
1Centre for Ecological Sciences, Indian Institute of Science, Bengaluru, India
ID	Sex	Treatment	Num	SVL	Weight	Glucose	Cort	Tgl
SMPM5	male	Control	initial	119	59.09	170	47.11	128.993
SMPM9	male	Control	initial	110	43.97	168	26.78	216.539
SMPM14	male	Control	initial	113	47.45	140	45.25	59.926
SMPM17	male	Control	initial	122	58.35	132	11.58	272.852
SMPM18	male	Control	initial	123	58.38	167	23.72	64.899
SMPF1	female	Control	initial	92	26.17	198	101.9	30.511
SMPF3	female	Control	initial	81	23.94	149	48.44	148.062
SMPF5	female	Control	initial	83	18.31	130	145.2	357.083
SMPF7	female	Control	initial	95	31.42	142	107.3	115.574
SMPF10	female	Control	initial	90	22.87	144	39.31	365.536
SMPF11	female	Control	initial	81	17.15	163	148.1	352.751
SMPM2	male	Stressed	initial	123	69.62	190	37.98	162.528
SMPM6	male	Stressed	initial	117	59.85	153	31.26	154.91
SMPM8	male	Stressed	initial	114	49.35	167	61.71	289.984
SMPM13	male	Stressed	initial	117	52.57	152	131	235.563
SMPM20	male	Stressed	initial	124	62.08	195	63.48	251.671
SMPF2	female	Stressed	initial	87	19.08	142	16.75	145.554
SMPF4	female	Stressed	initial	84	22.89	123	27.04	186.98
SMPF6	female	Stressed	initial	94	30.79	168	75.99	263.664
SMPF8	female	Stressed	initial	86	21.8	167	108.8	361.394
SMPF12	female	Stressed	initial	92	24.59	164	43.57	276.451
SMPM5	male	Control	final	118	54.56	156	61.23	259.2
SMPM9	male	Control	final	109	41.6	158	62.88	214.837
SMPM14	male	Control	final	115	55.04	152	47.8	88.431
SMPM17	male	Control	final	122	56.5	122	43.2	270.771
SMPM18	male	Control	final	123	55.94	123	50.84	118.888
SMPF1	female	Control	final	92	18.96	114	257.6	15.285
SMPF3	female	Control	final	84	24.06	163	86.36	330.445
SMPF5	female	Control	final	83	12.93	161	199.5	317.515
SMPF7	female	Control	final	95	29.79	145	92.86	337.744
SMPF10	female	Control	final	90	23.16	157	50.66	297.887
SMPF11	female	Control	final	85	22.28	135	210.5	197.533
SMPM2	male	Stressed	final	124	63.1	126	268.9	299.142
SMPM6	male	Stressed	final	118	55.2	132	67.18	303.676
SMPM8	male	Stressed	final	114	44.73	144	284.1	348.108
SMPM13	male	Stressed	final	116	48.1	109	64.82	226.779
SMPM20	male	Stressed	final	123	61.08	169	109.9	288.89
SMPF2	female	Stressed	final	87	20.04	187	38.35	274.595
SMPF4	female	Stressed	final	84	17.65	128	322.9	357.883
SMPF6	female	Stressed	final	93	30.36	238	96.92	328.541
SMPF8	female	Stressed	final	88	18.07	329	205.6	172.295
SMPF12	female	Stressed	final	91	23.13	180	194.4	345.575

## Sheet: S2_Retention_data
Stress-induced elemental retention in an ectothermic vertebrate
Avik Banerjee1, Maria Thaker1
1Centre for Ecological Sciences, Indian Institute of Science, Bengaluru, India
ID	Sex	Treatment	Wgt_ingest	Wgt_egest	N_ingest	C_ingest	N_egest	C_egest	N_retent	C_retent	Meal_Eaten	FecalExp_FP	FecalExp_UP	Wgt_Diff
SMPM5	male	Control	10491.3	1125.8	838.989	5698.24	238.755	386.921	0.715	0.932	80	387.4	738.4	-4.53
SMPM9	male	Control	9931.2	1085.3	794.198	5394.03	204.712	394.665	0.742	0.927	80	459.7	625.6	-2.37
SMPM14	male	Control	9929.4	925.7	794.054	5393.05	196.826	354.026	0.752	0.934	80	363.5	562.2	7.59
SMPM17	male	Control	10812.5	1043	864.676	5872.7	239.212	385.147	0.723	0.934	80	391	652	-1.85
SMPM18	male	Control	10614.4	1318.4	848.834	5765.1	250.235	443.635	0.705	0.923	80	550.3	768.1	-2.44
SMPF1	female	Control	2789.1	538.1	223.044	1514.87	100.64	194.779	0.549	0.871	23	259	279.1	-7.21
SMPF3	female	Control	7583	663.4	606.413	4118.63	153.763	243.118	0.746	0.941	60	261.4	402	0.12
SMPF5	female	Control	3077.3	500.4	246.092	1671.4	105.543	179.32	0.571	0.893	29	190.9	309.5	-5.38
SMPF7	female	Control	6195.5	736.9	495.454	3365.02	122.375	268.399	0.753	0.92	52	316.6	420.3	-1.63
SMPF10	female	Control	7413.3	581.1	592.842	4026.46	115.754	226.978	0.805	0.944	60	215.5	365.6	0.29
SMPF11	female	Control	6947.8	587.3	555.616	3773.63	128.607	199.17	0.769	0.947	60	229.5	357.8	5.13
SMPM2	male	Stressed	9684.7	1212.5	774.485	5260.15	258.828	430.006	0.666	0.918	75	457.9	754.6	-6.52
SMPM6	male	Stressed	10503.8	1021.2	839.989	5705.03	224.392	367.702	0.733	0.936	80	356.2	665	-4.65
SMPM8	male	Stressed	9868.2	1278.6	789.16	5359.81	267.187	481.534	0.661	0.91	80	472.7	805.9	-4.62
SMPM13	male	Stressed	9840.3	1032.9	786.929	5344.66	209.108	381.237	0.734	0.929	80	429.9	603	-4.47
SMPM20	male	Stressed	10877.2	1057.2	869.85	5907.84	223.631	361.309	0.743	0.939	80	420.8	636.4	-1
SMPF2	female	Stressed	5303.2	570.1	424.097	2880.38	120.875	217.231	0.715	0.925	42	262.6	307.5	0.96
SMPF4	female	Stressed	3738.2	506.8	298.944	2030.37	122.396	194.114	0.591	0.904	29	195	311.8	-5.24
SMPF6	female	Stressed	7246.8	799.3	579.527	3936.03	152.827	292.622	0.736	0.926	60	362.1	437.2	-0.43
SMPF8	female	Stressed	4300	505.3	343.871	2335.5	97.463	184.924	0.717	0.921	36	235.4	269.9	-3.73
SMPF12	female	Stressed	6178.6	636.5	494.103	3355.84	118.541	241.861	0.76	0.928	48	323.7	312.8	-1.46
